# Supplementary material for: Factors Associated with Discrepancy of Child-Adolescent/Parent Reported Quality of Life in the Era of COVID-19
Source: Int J Environ Res Public Health. 2022 Nov 2;19(21):14359. doi: 10.3390/ijerph192114359 (PMC9654617; doi:10.3390/ijerph192114359)
Supplement: Supplementary file 1 [file ijerph-19-14359-s001.zip]

Archive with 1 entries (1 files):
- ijerph-1959548-supplementary.pdf
